# Supplementary material for: First record of Neolindus Scheerpeltz from French Guiana (Coleoptera, Staphylinidae, Paederinae), with a key to males
Source: Zookeys. 2011 Oct 7;(135):57–67. doi: 10.3897/zookeys.135.1740 (PMC3252757; doi:10.3897/zookeys.135.1740)
Supplement: XML Treatment for Neolindus irmleri [file zookeys.135.1740-treatment1.xml]

<!DOCTYPE tp:taxon-treatment
  PUBLIC "-//TaxonX//DTD Taxonomic Treatment Publishing DTD v0 20100105//EN" "tax-treatment-NSO.dtd">
<tp:taxon-treatment xmlns:tp="http://www.plazi.org/taxpub"><tp:treatment-meta><mixed-citation publication-type="journal"><person-group><name><surname>Asenjo</surname><given-names>Angélico</given-names></name></person-group><article-title>First record of <italic>Neolindus</italic> Scheerpeltz from French Guiana (Coleoptera, Staphylinidae, Paederinae), with a key to males</article-title><source>Zookeys</source><day>7</day><month>10</month><year>2011</year><volume>2011</volume><issue>135</issue><fpage>57</fpage><lpage>67</lpage><pub-id pub-id-type="doi">10.3897/zookeys.135.1740</pub-id></mixed-citation></tp:treatment-meta><tp:nomenclature><tp:taxon-name>
                        <tp:taxon-name-part taxon-name-part-type="genus">Neolindus</tp:taxon-name-part>
                        <tp:taxon-name-part taxon-name-part-type="species">irmleri</tp:taxon-name-part>
                    <object-id xmlns:xlink="http://www.w3.org/1999/xlink" xlink:type="simple">urn:lsid:zoobank.org:act:DF665432-A4A7-4173-B61B-166F17AADBFD</object-id>
                    <object-id xmlns:xlink="http://www.w3.org/1999/xlink" xlink:type="simple">http://species-id.net/wiki/Neolindus_irmleri</object-id>
                    </tp:taxon-name><tp:taxon-authority>Asenjo</tp:taxon-authority><tp:taxon-status xmlns:xlink="http://www.w3.org/1999/xlink" xlink:type="simple">sp. n.</tp:taxon-status><xref ref-type="fig" rid="F1">Figs 1–7</xref></tp:nomenclature><tp:treatment-sec sec-type="Type material"><title>Type material.</title><p>FRENCH GUIANA: Holotype male, with labels: “GUYANA FRANCESA: / Montagne des chevaux, / <named-content xmlns:xlink="http://www.w3.org/1999/xlink" content-type="dwc:verbatimCoordinates" xlink:type="simple">04°43'N, 52°25'W</named-content>, 90m, / flight intercept trap(glass), / 9.v.2009, S. Brûlé, / P.H. Dalens, E. Poirier” “Holotype / <italic><tp:taxon-name>Neolindus</tp:taxon-name></italic> / <italic>irmleri</italic> Asenjo / Desig. Asenjo, 2011” (MNHN).</p></tp:treatment-sec><tp:treatment-sec sec-type="Paratype"><title>Paratype.</title><p>1 malewith labels: “GUYANA FRANCESA: / Montagne des chevaux, / <named-content xmlns:xlink="http://www.w3.org/1999/xlink" content-type="dwc:verbatimCoordinates" xlink:type="simple">04°43'N, 52°25'W</named-content>, 90m, / flight intercept trap(glass), / 13.vi.2009, S. Brûlé, / P.H. Dalens, E. Poirier” “Paratype / <italic><tp:taxon-name>Neolindus</tp:taxon-name></italic> / <italic>irmleri</italic> Asenjo / Desig. Asenjo, 2011” (DZUP).</p></tp:treatment-sec><tp:treatment-sec sec-type="Diagnosis"><title>Diagnosis.</title><p> <italic><tp:taxon-name>Neolindus irmleri</tp:taxon-name></italic> sp. n. can be distinguished from other <italic><tp:taxon-name>Neolindus</tp:taxon-name></italic> species by the sternum VIII divided into one central and two lateral plates (<xref ref-type="fig" rid="F1">Fig. 7</xref>).</p></tp:treatment-sec><tp:treatment-sec sec-type="Description"><title>Description.</title><p>Holotype male, BL: 12.36.</p><p>Body dark brown (<xref ref-type="fig" rid="F1">Fig. 1</xref>). Mandibles, femora and tibiae dark reddish brown; antennal segments 1–3 dark reddish brown, segments 4–11 and all tarsi paler.</p><p>Head and pronotum moderately flattened dorsoventrally. Head (<xref ref-type="fig" rid="F1">Fig. 1</xref>) wider (HW: 1.61) than long (HL: 1.02), with acute hind angles. Head disk with umbilicate punctures each carrying a black macroseta and one trichobothrium on lateral side of vertex near anterior third of eye, the umbilicate punctures mainly distributed at posterior edge in transversal line. Epicranium shiny without microsculpture and with micropunctures between umbilicate punctures, micropunctures denser anteriorly. Gula with two long setae near anterior margin. Labrum with large, apically rounded lobe near middle of anterior margin and with smaller, apically rounded lobe near lateral edge of anterior margin. Antennae with scape gradually thickened, pedicel (0.24) shorter than 2.6 times the length of scape (0.63), pedicel and segment 3 similar in width (0.12), segment 3 longer (0.33) than pedicel (0.24), segment 4 (length 0.22 : width 0.14) longer than wide, segment 5 (0.24 : 0.14) longer than wide, segments 6 to <!--PageBreak-->8 longer than wide and identical measurements (0.20 : 0.14), segment 9 longer than wide (0.16 : 0.13), segment 10 quadrate (0.14 : 0.14), segment 10 longer than wide (0.22 : 0.12); segments 4–11 densely covered with microsetae; scape to segment 3 with black macrosetae lacking a defined pattern, on segment 4 to 10 arranged in one ring in the apical region, on segment 11 in a ring in the middle region and one tuft in the apical region.</p><p>Pronotum (<xref ref-type="fig" rid="F1">Fig. 1</xref>) wider than long (PL: 1.53; PW: 1.86), with anterior margin straight, lateral margin slightly concave and hind angles rounded. Disk polished and shiny without microsculpture, with longitudinal row of 7-9 punctures on each side of midline; several punctures on lateral to paramedial row of punctures; rare micropunctures homogeneously distributed. Elytra (<xref ref-type="fig" rid="F1">Fig. 1</xref>) slightly wider than pronotum (EL: 2.08; EW: 1.96) with epipleural ridge; surface polished and shiny, with irregular rows; with black macrosetae.</p><p>Legs uniformly covered with glossy black macrosetae; segments 1–4 of protarsus strongly bilobate and with yellowish pale setae ventrally.</p><p>Abdomen polished and shiny, uniformly punctate; the first segments more strongly punctate than the last.<!--PageBreak--></p><p>Male with broad and moderately deep, median apical emargination on sternum VII (<xref ref-type="fig" rid="F1">Fig. 4</xref>), posterior margin with small carina on lateral edge of emargination. Segment VIII (<xref ref-type="fig" rid="F1">Figs 6–7</xref>) with four internal canals at base of tergum and sternum. Tergum VIII (<xref ref-type="fig" rid="F1">Fig. 6</xref>) with trilobed posterior margin; basal ridge with short median carina. Sternum VIII (<xref ref-type="fig" rid="F1">Fig. 7</xref>) constituted by two lateral plates and one central plate, fused at the base. Central plate with broad, median emargination; the emargination wide apically and strongly narrowed basally, depression margined laterally by longitudinal carinae; each side of depression with additional lateral carinae; basal ridge with longitudinal small grooves and pair of central carinae; between basal and apical carinae is a small carina. Tergum IX (<xref ref-type="fig" rid="F1">Fig. 5</xref>) fused medially and with long black setae. Aedeagus as in <xref ref-type="fig" rid="F1">Figs. 2–3</xref>; parameres symmetric, fused around basal foramen; with broad, deep median apical emargination; ventral side with median cavity between median depression and basal foramen; median depression with small cluster of setae on lateral margin.</p><p>Female not known.</p><fig id="F1" position="float" orientation="portrait"><label>Figures 1–7. </label><caption><p><italic><tp:taxon-name>Neolindus irmleri</tp:taxon-name></italic> Asenjo sp. n. holotype male. <bold>1</bold> Adult habitus <bold>2</bold> aedeagus, ventral view <bold>3 </bold>aedeagus, lateral view <bold>4</bold> apex of sternum VII (S7), setae omitted <bold>5</bold> tergum IX (T9) and tergum X (T10), setae omitted <bold>6</bold> tergum VIII (T8), setae omitted <bold>7</bold> sternum VIII (S8), setae omitted. Scale bars= 1mm.</p></caption><graphic xmlns:xlink="http://www.w3.org/1999/xlink" xlink:href="ZooKeys-135-057-g001.jpg" position="float" orientation="portrait" xlink:type="simple"/></fig></tp:treatment-sec><tp:treatment-sec sec-type="Habitat"><title>Habitat.</title><p> From window traps in rainforest.</p></tp:treatment-sec><tp:treatment-sec sec-type="Distribution"><title>Distribution.</title><p>Known from Montagne des Chevaux, French Guiana, 90 m.</p></tp:treatment-sec><tp:treatment-sec sec-type="Etymology"><title>Etymology.</title><p> This species is named in honor of Dr. Ulrich Irmler of the Institute of Ecosystem Research, Germany.</p></tp:treatment-sec></tp:taxon-treatment>
