# Supplementary material for: First record of Neolindus Scheerpeltz from French Guiana (Coleoptera, Staphylinidae, Paederinae), with a key to males
Source: Zookeys. 2011 Oct 7;(135):57–67. doi: 10.3897/zookeys.135.1740 (PMC3252757; doi:10.3897/zookeys.135.1740)
Supplement: XML Treatment for Neolindus hermani [file zookeys.135.1740-treatment2.xml]

<!DOCTYPE tp:taxon-treatment
  PUBLIC "-//TaxonX//DTD Taxonomic Treatment Publishing DTD v0 20100105//EN" "tax-treatment-NSO.dtd">
<tp:taxon-treatment xmlns:tp="http://www.plazi.org/taxpub"><tp:treatment-meta><mixed-citation publication-type="journal"><person-group><name><surname>Asenjo</surname><given-names>Angélico</given-names></name></person-group><article-title>First record of <italic>Neolindus</italic> Scheerpeltz from French Guiana (Coleoptera, Staphylinidae, Paederinae), with a key to males</article-title><source>Zookeys</source><day>7</day><month>10</month><year>2011</year><volume>2011</volume><issue>135</issue><fpage>57</fpage><lpage>67</lpage><pub-id pub-id-type="doi">10.3897/zookeys.135.1740</pub-id></mixed-citation></tp:treatment-meta><tp:nomenclature><tp:taxon-name>
                        <tp:taxon-name-part taxon-name-part-type="genus">Neolindus</tp:taxon-name-part>
                        <tp:taxon-name-part taxon-name-part-type="species">hermani</tp:taxon-name-part>
                    <object-id xmlns:xlink="http://www.w3.org/1999/xlink" xlink:type="simple">urn:lsid:zoobank.org:act:2B271F06-AAF9-48EC-B0B7-E904AFA5A527</object-id>
                    <object-id xmlns:xlink="http://www.w3.org/1999/xlink" xlink:type="simple">http://species-id.net/wiki/Neolindus hermani</object-id>
                    </tp:taxon-name><tp:taxon-authority>Asenjo</tp:taxon-authority><tp:taxon-status xmlns:xlink="http://www.w3.org/1999/xlink" xlink:type="simple">sp. n.</tp:taxon-status><xref ref-type="fig" rid="F2">Figs 8–14</xref></tp:nomenclature><tp:treatment-sec sec-type="Type material"><title>Type material.</title><p> FRENCH GUIANA: Holotype male with labels:"GUYANA FRANCESA: / Montagne des chevaux, / <named-content xmlns:xlink="http://www.w3.org/1999/xlink" content-type="dwc:verbatimCoordinates" xlink:type="simple">04°43'N, 52°25'W</named-content>, 90m[altitude in relation to sea level], / flight intercept trap(glass), / 8.iii.2009, S. Brûlé, / P.H. Dalens, E. Poirier" “Holotype / <italic><tp:taxon-name>Neolindus</tp:taxon-name></italic> / <italic>hermani</italic> Asenjo / Desig. Asenjo, 2011" (DZUP).</p></tp:treatment-sec><tp:treatment-sec sec-type="Paratypes"><title>Paratypes.</title><p>5 males with labels: “GUYANA FRANCESA: / Montagne des chevaux, / <named-content xmlns:xlink="http://www.w3.org/1999/xlink" content-type="dwc:verbatimCoordinates" xlink:type="simple">04°43'N, 52°25'W</named-content>, 90m[altitude in relation to sea level], / flight intercept trap(glass), / 2.v.2009, S. Brûlé, / P.H. Dalens, E. Poirier" [without right elytron] (MNHN); “GUYANA FRANCESA: / Montagne des chevaux, / <named-content xmlns:xlink="http://www.w3.org/1999/xlink" content-type="dwc:verbatimCoordinates" xlink:type="simple">04°43'N, 52°25'W</named-content>, 90m[altitude in relation to sea level], / flight intercept trap(glass), / 10.iii.2009, S. Brûlé, / P.H. Dalens, E. Poirier" [without left elytron] (DZUP); “GUYANA FRANCESA: / Montagne des chevaux, / <named-content xmlns:xlink="http://www.w3.org/1999/xlink" content-type="dwc:verbatimCoordinates" xlink:type="simple">04°43'N, 52°25'W</named-content>, 90m[altitude in relation to sea level], / flight intercept trap(glass), / 8.iii.2009, S. Brûlé, / P.H. Dalens, E. Poirier" [without right elytron] (MUSM); “GUYANA FRANCESA: / Réserve Trésor, [around]~225m[altitude in relation to sea level], <named-content xmlns:xlink="http://www.w3.org/1999/xlink" content-type="dwc:verbatimCoordinates" xlink:type="simple">04°36'37.6"N, 52°16'44.5"W</named-content>, / flight intercept trap (glass), / 1.xi.2009, S. Brûlé, P.H. / Dalens, E. Poirier" (MUSM); “GUYANA FRANCESA:The / Nouragues natural reserve, / Saut Pararé, <named-content xmlns:xlink="http://www.w3.org/1999/xlink" content-type="dwc:verbatimCoordinates" xlink:type="simple">04°02'17.1"N, 52°40'22.3"W</named-content>, 80m[altitude in relation to sea level], flight" “intercept trap (glass), / <!--PageBreak-->20.x.2009, S. Brûlé, P.H. / Dalens, E. Poirier" [without elytra] (MUSM). 2 female with labels: “GUYANA FRANCESA: / Montagne des chevaux, / <named-content xmlns:xlink="http://www.w3.org/1999/xlink" content-type="dwc:verbatimCoordinates" xlink:type="simple">04°43'N, 52°25'W</named-content>, 90m[altitude in relation to sea level], / flight intercept trap(glass), / 20.vi.2009, S. Brûlé, / P.H. Dalens, E. Poirier" (MUSM); “GUYANA FRANCESA:The / Nouragues natural reserve, / Saut Pararé, <named-content xmlns:xlink="http://www.w3.org/1999/xlink" content-type="dwc:verbatimCoordinates" xlink:type="simple">04°02'17.1"N, 52°40'22.3"W</named-content>, 80m[altitude in relation to sea level]," “vii.2009, flight intercept trap / (glass), S. Brûlé, P.H. / Dalens, E. Poirier" (MUSM); all paratypes with label “Paratype / <italic><tp:taxon-name>Neolindus</tp:taxon-name></italic> / <italic>hermani</italic> Asenjo / Desig. Asenjo, 2011".</p></tp:treatment-sec><tp:treatment-sec sec-type="Diagnosis"><title>Diagnosis.</title><p>Among <italic><tp:taxon-name>Neolindus</tp:taxon-name></italic> species, <italic><tp:taxon-name>Neolindus hermani</tp:taxon-name></italic> sp. n. is similar to <italic><tp:taxon-name>Neolindus pastazae</tp:taxon-name></italic>, in having the three triangular lobes on the posterior margin of tergum VIII (<xref ref-type="fig" rid="F2">Fig. 13</xref>) and antennal segment 10 shorter than 9. <italic><tp:taxon-name>Neolindus hermani</tp:taxon-name></italic> sp. n. differs from it by the acute lobe on each side of median apical emargination on sternum VII (<xref ref-type="fig" rid="F2">Fig. 11</xref>) and sternum VIII with a large pair of depressions on each side of the central emargination of the apex (<xref ref-type="fig" rid="F2">Fig. 14</xref>).</p></tp:treatment-sec><tp:treatment-sec sec-type="Description"><title>Description.</title><p>Holotype male, BL: 13.75.<!--PageBreak--></p><p>Body dark brown (<xref ref-type="fig" rid="F2">Fig. 8</xref>). Mandibles, femora, tibiae and antennal segments 1–2 dark reddish brown; antennal segments 3–11 reddish brown to yellow; all tarsi paler.</p><p>Head and pronotum moderately flattened dorsoventrally. Head (<xref ref-type="fig" rid="F2">Fig. 8</xref>) wider (HW: 1.90) than long (HL: 1.22), with acute hind angles. Head disk with umbilicate punctures each carrying a black macroseta and one trichobothrium on lateral side of vertex near anterior third of eye. The umbilicate punctures mainly distributed at posterior edge in transversal line. Epicranium shiny without microsculpture and with micropunctures between umbilicate punctures, micropunctures homogeneously distributed. Gula with transverse cluster of numerous setae near anterior margin. Labrum with large, apically rounded lobe near middle of anterior margin and with smaller, apically rounded lobe near lateral edge of anterior margin. Antennae with scape gradually thickened, pedicel (0.20) shorter than 3.8 times the length of scape (0.76), scape (0.14) wider than pedicel (0.11), segments 3–11 longer than wide and with identical width (0.10), segment 3 (0.47) longer than pedicel (0.20), length segments 4 and 8 (0.31), length segments 5 and 6 (0.35), length segment 7 (0.33), length segment 9 (0.24), length segments 10 and 11 (0.20); segments 3–11 densely covered with microsetae; scape and pedicel with black macrosetae lacking a defined pattern, on segment 3 to 10 arranged in one ring in the apical region, on segment 11 in a ring in the middle region and one tuft in the apical region.</p><p>Pronotum (<xref ref-type="fig" rid="F2">Fig. 8</xref>) wider than long (PL: 1.82; PW: 2.12), with anterior margin straight, lateral margin slightly concave and hind angles rounded. Disk polished and shiny without microsculpture; with longitudinal row of 8–11 punctures on each side of midline; several punctures on lateral to paramedial row of punctures; micropunctures homogeneously distributed. Elytra (<xref ref-type="fig" rid="F2">Fig. 8</xref>) slightly wider than pronotum (EL: 2.45; EW: 2.33) with epipleural ridge; surface polished and shiny, with irregular rows; with black macrosetae.</p><p>Legs uniformly covered with glossy black macrosetae; segments 1–4 of protarsus strongly bilobate and with yellowish pale setae ventrally.</p><p>Abdomen polished and shiny, uniformly punctate; the first segments more strongly punctate than the last. Segments VII and VIII with microsculpture between punctures.</p><p>Male with broad and deep median apical emargination on sternum VII (<xref ref-type="fig" rid="F2">Fig. 11</xref>), posterior margin with lobe on lateral edge of emargination; surface adjacent to emargination with shallow median depression. Segment VIII (<xref ref-type="fig" rid="F2">Figs 13–14</xref>) with four internal canals at base of tergum and sternum. Tergum VIII (<xref ref-type="fig" rid="F2">Fig. 13</xref>) with three triangular, apically acute lobes on posterior margin, apex of central lobe longer than lateral lobes; basal ridge with short median carina; surface with slightly midlongitudinal carina on apical portion of median lobe; Sternum VIII (<xref ref-type="fig" rid="F2">Fig. 14</xref>) with large pair of depressions on each side of central emargination of apex. Tergum IX (<xref ref-type="fig" rid="F2">Fig. 12</xref>) fused medially and with long black setae. Aedeagus as in <xref ref-type="fig" rid="F2">Figs 9–10</xref>; parameres symmetric and fused to median lobe; with broad, deep median apical emargination; ventral side with median carina in front of basal foramen; apex of median lobe with many sclerites exposed.</p><p><!--PageBreak-->Female with characters of head, pronotum, and elytra as described for male. Abdominal sterna VII and VIII with posterior margin emarginated.</p><fig id="F2" position="float" orientation="portrait"><label>Figures 8–14.</label><caption><p> <italic><tp:taxon-name>Neolindus hermani</tp:taxon-name></italic> Asenjo sp. n. holotype male. <bold>8</bold> Adult habitus <bold>9</bold> aedeagus, ventral view <bold>10</bold> aedeagus, lateral view <bold>11</bold> apex of sternum VII (S7), setae omitted <bold>12</bold> tergum IX (T9) and tergum X (T10), setae omitted <bold>13</bold> tergum VIII (T8), setae omitted <bold>14</bold> sternum VIII (S8), setae omitted. Scale bars= 1mm.</p></caption><graphic xmlns:xlink="http://www.w3.org/1999/xlink" xlink:href="ZooKeys-135-057-g002.jpg" position="float" orientation="portrait" xlink:type="simple"/></fig></tp:treatment-sec><tp:treatment-sec sec-type="Habitat"><title>Habitat.</title><p> From window traps in rainforest.</p></tp:treatment-sec><tp:treatment-sec sec-type="Distribution"><title>Distribution.</title><p>Known from Montagne des Chevaux (90m), Nouragues natural reserve-Saut Pararé (80m) and Réserve Trésor (225m) from French Guiana.</p></tp:treatment-sec><tp:treatment-sec sec-type="Etymology"><title>Etymology.</title><p> This species is named in honor of Dr. Lee Herman of the American Museum of Natural History, USA.</p><sec sec-type="Key to the males of Neolindus species"><title>Key to the males of <tp:taxon-name>Neolindus</tp:taxon-name> species</title><p>The Peruvian species <italic><tp:taxon-name>Neolindus amazonicus</tp:taxon-name></italic>, <italic><tp:taxon-name>Neolindus hanagarthi</tp:taxon-name></italic> and <italic><tp:taxon-name>Neolindus peruvianus</tp:taxon-name></italic> described for <xref ref-type="bibr" rid="B3">Irmler 1981</xref> are excluded from the key because they are known only from females.</p><table-wrap content-type="key" position="anchor" orientation="portrait"><table><tbody><tr><td rowspan="1" colspan="1">1</td><td rowspan="1" colspan="1">Head with one pair of trichobothria (Fig. 64 in <xref ref-type="bibr" rid="B2">Herman 1991</xref>)</td><td rowspan="1" colspan="1">2</td></tr><tr><td rowspan="1" colspan="1">–</td><td rowspan="1" colspan="1">Head with two pairs of trichobothria (Fig. 78 in <xref ref-type="bibr" rid="B2">Herman 1991</xref>)</td><td rowspan="1" colspan="1">26</td></tr><tr><td rowspan="1" colspan="1">2(1)</td><td rowspan="1" colspan="1">Pronotum longer than wide</td><td rowspan="1" colspan="1">3</td></tr><tr><td rowspan="1" colspan="1">–</td><td rowspan="1" colspan="1">Pronotum wider than long (Fig. 64 in <xref ref-type="bibr" rid="B2">Herman 1991</xref>)</td><td rowspan="1" colspan="1">10</td></tr><tr><td rowspan="1" colspan="1">3(2)</td><td rowspan="1" colspan="1">Tergum VIII with posterior margin rounded or truncate (Fig. 122 &amp; 148 in  <xref ref-type="bibr" rid="B2">Herman 1991</xref>)</td><td rowspan="1" colspan="1">4</td></tr><tr><td rowspan="1" colspan="1">–</td><td rowspan="1" colspan="1">Tergum VIII with posterior margin emarginate (Fig. 136 in <xref ref-type="bibr" rid="B2">Herman 1991</xref>)</td><td rowspan="1" colspan="1">7</td></tr><tr><td rowspan="1" colspan="1">4(3)</td><td rowspan="1" colspan="1">Antennal segments 3 to 11 with dense pubescence. Peru (Huánuco)</td><td rowspan="1" colspan="1"><italic><tp:taxon-name>Neolindus verhaaghi</tp:taxon-name></italic></td></tr><tr><td rowspan="1" colspan="1">–</td><td rowspan="1" colspan="1">Antennal segments 4 to 11 with dense pubescence</td><td rowspan="1" colspan="1">5</td></tr><tr><td rowspan="1" colspan="1">–</td><td rowspan="1" colspan="1">Antennal segments 5 to 11 with dense pubescence</td><td rowspan="1" colspan="1">6</td></tr><tr><td rowspan="1" colspan="1">5(4)</td><td rowspan="1" colspan="1">Abdominal tergum VIII (Fig. 122 in <xref ref-type="bibr" rid="B2">Herman 1991</xref>) with posterior margin rounded and without internal canals at base, segment III without paratergites; aedeagus with apex of median lobe pointed (Fig. 119 in <xref ref-type="bibr" rid="B2">Herman 1991</xref>). Costa Rica (Puntarenas)</td><td rowspan="1" colspan="1"><italic><tp:taxon-name>Neolindus incanalis</tp:taxon-name></italic></td></tr><tr><td rowspan="1" colspan="1">–</td><td rowspan="1" colspan="1">Abdominal tergum VIII (<xref ref-type="bibr" rid="B2">Herman 1991</xref>; Fig. 140) with posterior margin truncate and with internal canals at base, segment III with one pair of paratergites; aedeagus with apex of median lobe emarginate (Fig. 141 in <xref ref-type="bibr" rid="B2">Herman 1991</xref>). Peru (Cuzco)</td><td rowspan="1" colspan="1"><italic><tp:taxon-name>Neolindus cephalochymus</tp:taxon-name></italic></td></tr><tr><td rowspan="1" colspan="1">6(4)</td><td rowspan="1" colspan="1">Tergum VIII with posterior margin rounded (Fig. 127 in <xref ref-type="bibr" rid="B2">Herman 1991</xref>). Bolivia (Beni), Brazil (Pará)</td><td rowspan="1" colspan="1"><italic><tp:taxon-name>Neolindus brewsterae</tp:taxon-name></italic></td></tr><tr><td rowspan="1" colspan="1">–</td><td rowspan="1" colspan="1">Tergum VIII with posterior margin sinuotruncate (Fig. 144 in <xref ref-type="bibr" rid="B2">Herman 1991</xref>). Brazil (Distrito Federal)</td><td rowspan="1" colspan="1"><italic><tp:taxon-name>Neolindus agilis</tp:taxon-name></italic></td></tr><tr><td rowspan="1" colspan="1">7(3)</td><td rowspan="1" colspan="1">Head without midlongitudinal carina at anterior margin</td><td rowspan="1" colspan="1">8</td></tr><tr><td rowspan="1" colspan="1">–</td><td rowspan="1" colspan="1">Head with midlongitudinal carina at anterior margin</td><td rowspan="1" colspan="1">9</td></tr><tr><td rowspan="1" colspan="1">8(7)</td><td rowspan="1" colspan="1">Antennal segment 2 longer than 3, segments 5–11 with dense pubescence. Colombia (Amazonas), Brazil (Pará)</td><td rowspan="1" colspan="1"><italic><tp:taxon-name>Neolindus densus</tp:taxon-name></italic></td></tr><tr><td rowspan="1" colspan="1">–</td><td rowspan="1" colspan="1">Antennal segment 2 shorter than 3, segments 4–11 with dense pubescence. Peru (Ucayali, Madre de Dios)</td><td rowspan="1" colspan="1"><italic><tp:taxon-name>Neolindus punctiventris</tp:taxon-name></italic><!--PageBreak--></td></tr><tr><td rowspan="1" colspan="1">9(7)</td><td rowspan="1" colspan="1">Body length about 9.00 mm; tergum VIII with moderately deeply to shallowly emarginate posterior margin (Fig. 159 in <xref ref-type="bibr" rid="B2">Herman 1991</xref>). Ecuador (Napo, Pichincha)</td><td rowspan="1" colspan="1"><italic><tp:taxon-name>Neolindus retusus</tp:taxon-name></italic></td></tr><tr><td rowspan="1" colspan="1">–</td><td rowspan="1" colspan="1">Body length about 6.00 mm; tergum VIII with feebly emarginate posterior margin (Fig. 165 in <xref ref-type="bibr" rid="B2">Herman 1991</xref>). Ecuador (Pichincha)</td><td rowspan="1" colspan="1"><italic><tp:taxon-name>Neolindus procarinatus</tp:taxon-name></italic></td></tr><tr><td rowspan="1" colspan="1">10(2)</td><td rowspan="1" colspan="1">Tergum VIII with posterior margin rounded or truncate (Fig. 178 &amp; 215 in <xref ref-type="bibr" rid="B2">Herman 1991</xref>)</td><td rowspan="1" colspan="1">11</td></tr><tr><td rowspan="1" colspan="1">–</td><td rowspan="1" colspan="1">Tergum VIII with posterior margin emarginate, lobed or trilobed (Figs. 203, 157 &amp; 206 in <xref ref-type="bibr" rid="B2">Herman 1991</xref>)</td><td rowspan="1" colspan="1">18</td></tr><tr><td rowspan="1" colspan="1">11(10)</td><td rowspan="1" colspan="1">Tergum IX with base fused medially (Fig. 180 in <xref ref-type="bibr" rid="B2">Herman 1991</xref>)</td><td rowspan="1" colspan="1">12</td></tr><tr><td rowspan="1" colspan="1">–</td><td rowspan="1" colspan="1">Tergum IX with base divided medially (Fig. 171 in <xref ref-type="bibr" rid="B2">Herman 1991</xref>)</td><td rowspan="1" colspan="1">13</td></tr><tr><td rowspan="1" colspan="1">12(11)</td><td rowspan="1" colspan="1">Antennal segment 2 longer than 3. Costa Rica (Puntarenas)</td><td rowspan="1" colspan="1"><italic><tp:taxon-name>Neolindus cuneatus</tp:taxon-name></italic></td></tr><tr><td rowspan="1" colspan="1">–</td><td rowspan="1" colspan="1">Antennal segment 2 shorter than 3. Ecuador (Napo)</td><td rowspan="1" colspan="1"><italic><tp:taxon-name>Neolindus milleri</tp:taxon-name></italic></td></tr><tr><td rowspan="1" colspan="1">13(11)</td><td rowspan="1" colspan="1">Antennal segments 3 to 11 with dense pubescence; median orifice of median lobe of aedeagus with the sclerites hidden (Fig. 170 in <xref ref-type="bibr" rid="B2">Herman 1991</xref>)</td><td rowspan="1" colspan="1">14</td></tr><tr><td rowspan="1" colspan="1">–</td><td rowspan="1" colspan="1">Antennal segments 4 to 11 with dense pubescence; median orifice of median lobe of aedeagus with the sclerites exposed (Fig. 214 in <xref ref-type="bibr" rid="B2">Herman 1991</xref>)</td><td rowspan="1" colspan="1">15</td></tr><tr><td rowspan="1" colspan="1">14(13)</td><td rowspan="1" colspan="1">Aedeagus on ventral surface with median apical carina on median lobe (Fig. 170 in <xref ref-type="bibr" rid="B2">Herman 1991</xref>). Panama (Panama)</td><td rowspan="1" colspan="1"><italic><tp:taxon-name>Neolindus campbelli</tp:taxon-name></italic></td></tr><tr><td rowspan="1" colspan="1">–</td><td rowspan="1" colspan="1">Aedeagus on ventral surface without median apical carina on median lobe (Fig. 174 in <xref ref-type="bibr" rid="B2">Herman 1991</xref>). Panama (Panama)</td><td rowspan="1" colspan="1"><italic><tp:taxon-name>Neolindus apiculus</tp:taxon-name></italic></td></tr><tr><td rowspan="1" colspan="1">15(13)</td><td rowspan="1" colspan="1">Tergum VIII with posterior margin rounded (Fig. 183 in <xref ref-type="bibr" rid="B2">Herman 1991</xref>); aedeagus without median hole on ventral surface (Fig. 186 in <xref ref-type="bibr" rid="B2">Herman 1991</xref>); antennal segment 2 shorter than 3</td><td rowspan="1" colspan="1">16</td></tr><tr><td rowspan="1" colspan="1">–</td><td rowspan="1" colspan="1">Tergum VIII with posterior margin truncate (Fig. 215 in <xref ref-type="bibr" rid="B2">Herman 1991</xref>); aedeagus with median hole on ventral surface (Fig. 214 in <xref ref-type="bibr" rid="B2">Herman 1991</xref>); antennal segment 2 and 3 subequal in length. Ecuador (Napo)</td><td rowspan="1" colspan="1"><italic><tp:taxon-name>Neolindus dichymus</tp:taxon-name></italic></td></tr><tr><td rowspan="1" colspan="1">16(15)</td><td rowspan="1" colspan="1">Aedeagus without setae on ventral surface (Fig. 186 in <xref ref-type="bibr" rid="B2">Herman 1991</xref>). Brazil (Pará)</td><td rowspan="1" colspan="1"><italic><tp:taxon-name>Neolindus lodhii</tp:taxon-name></italic></td></tr><tr><td rowspan="1" colspan="1">–</td><td rowspan="1" colspan="1">Aedeagus with setae on ventral surface (Fig. 198 in <xref ref-type="bibr" rid="B2">Herman 1991</xref>)</td><td rowspan="1" colspan="1">17</td></tr><tr><td rowspan="1" colspan="1">17(16)</td><td rowspan="1" colspan="1">Sternum VIII with shallow apical emargination; emargination about one-fifteenth of length of sternum (Fig. 199 in <xref ref-type="bibr" rid="B2">Herman 1991</xref>). Brazil (Pará)</td><td rowspan="1" colspan="1"><italic><tp:taxon-name>Neolindus sinuatus</tp:taxon-name></italic></td></tr><tr><td rowspan="1" colspan="1">–</td><td rowspan="1" colspan="1">Sternum VIII with deep apical emargination; emargination about one-fifth of length of sternum (Fig. 195 in <xref ref-type="bibr" rid="B2">Herman 1991</xref>). Costa Rica (Heredia), Panama (Panama, Canal Zone)</td><td rowspan="1" colspan="1"><italic><tp:taxon-name>Neolindus basisinuatus</tp:taxon-name></italic></td></tr><tr><td rowspan="1" colspan="1">18(10)</td><td rowspan="1" colspan="1">Aedeagus without median hole on ventral surface (Fig. 156 in <xref ref-type="bibr" rid="B2">Herman 1991</xref>)</td><td rowspan="1" colspan="1">19</td></tr><tr><td rowspan="1" colspan="1">–</td><td rowspan="1" colspan="1">Aedeagus with median hole on ventral surface (Fig. 210 in <xref ref-type="bibr" rid="B2">Herman 1991</xref>)</td><td rowspan="1" colspan="1">22</td></tr><tr><td rowspan="1" colspan="1">19(18)</td><td rowspan="1" colspan="1">Antennal segment 2 longer than 3; gula with two setae</td><td rowspan="1" colspan="1">20</td></tr><tr><td rowspan="1" colspan="1">–</td><td rowspan="1" colspan="1">Antennal segment 2 shorter than 3; gula with transverse cluster of setae</td><td rowspan="1" colspan="1">21</td></tr><tr><td rowspan="1" colspan="1">20(19)</td><td rowspan="1" colspan="1">Tergum VIII with posterior margin lobed and middle of basal ridge carinated (Fig. 203 in <xref ref-type="bibr" rid="B2">Herman 1991</xref>); tergum IX with the base divided medially (Fig. 201 in <xref ref-type="bibr" rid="B2">Herman 1991</xref>). Brazil (São Paulo)</td><td rowspan="1" colspan="1"><italic><tp:taxon-name>Neolindus unilobus</tp:taxon-name></italic></td></tr><tr><td rowspan="1" colspan="1">–</td><td rowspan="1" colspan="1">Tergum VIII with posterior margin emarginated and middle of basal ridge not carinated (Fig. 157 in <xref ref-type="bibr" rid="B2">Herman 1991</xref>); tergum IX with the base fused medially (Fig. 155 in <xref ref-type="bibr" rid="B2">Herman 1991</xref>). Ecuador (Pichincha)</td><td rowspan="1" colspan="1"><italic><tp:taxon-name>Neolindus bullus</tp:taxon-name></italic></td></tr><tr><td rowspan="1" colspan="1">21(19)</td><td rowspan="1" colspan="1">Tergum VIII without carina in middle of basal ridge (Fig. 2F in <xref ref-type="bibr" rid="B4">Irmler 2011</xref>); antennal segment 10 shorter than 9, segments 3–11 with dense pubescence (Fig. 2A in<xref ref-type="bibr" rid="B4">Irmler 2011</xref>).Ecuador (Tungurahua)</td><td rowspan="1" colspan="1"><italic><tp:taxon-name>Neolindus pastazae</tp:taxon-name></italic></td></tr><tr><td rowspan="1" colspan="1">–</td><td rowspan="1" colspan="1">Tergum VIII with middle of basal ridge pointed (Fig. 206 in <xref ref-type="bibr" rid="B2">Herman 1991</xref>); antennal segments 9 and 10 subequal in length, segments 4–11 with dense pubescence. Panama (Chiriqui)</td><td rowspan="1" colspan="1"><italic><tp:taxon-name>Neolindus punctogularis</tp:taxon-name></italic></td></tr><tr><td rowspan="1" colspan="1">22(18)</td><td rowspan="1" colspan="1">Tergum VIII with middle of basal ridge carinate (Fig. 221 in <xref ref-type="bibr" rid="B2">Herman 1991</xref>)</td><td rowspan="1" colspan="1">23</td></tr><tr><td rowspan="1" colspan="1">–</td><td rowspan="1" colspan="1">Tergum VIII with middle of basal ridge pointed</td><td rowspan="1" colspan="1">24</td></tr><tr><td rowspan="1" colspan="1">23(22)</td><td rowspan="1" colspan="1">Gula with two setae; antennal segments 2 and 3 subequal in length. Ecuador (Pichincha)</td><td rowspan="1" colspan="1"><italic><tp:taxon-name>Neolindus bidens</tp:taxon-name></italic></td></tr><tr><td rowspan="1" colspan="1">–</td><td rowspan="1" colspan="1">Gula with four setae; antennal segment 2 shorter than 3. Brazil (São Paulo, Rio de Janeiro)</td><td rowspan="1" colspan="1"><italic><tp:taxon-name>Neolindus schubarti</tp:taxon-name></italic></td></tr><tr><td rowspan="1" colspan="1">24(22)</td><td rowspan="1" colspan="1">Sternum VIII not divided (Fig. 14)</td><td rowspan="1" colspan="1">25</td></tr><tr><td rowspan="1" colspan="1">–</td><td rowspan="1" colspan="1">Sternum VIII divided into three plates, one central and two lateral (Fig. 7). French Guiana</td><td rowspan="1" colspan="1"><italic><tp:taxon-name>Neolindus irmleri</tp:taxon-name></italic> sp. n.</td></tr><tr><td rowspan="1" colspan="1">25(24)</td><td rowspan="1" colspan="1">Gula with two setae; antennal segments 9 and 10 subequal in length and 4 to 11 with dense pubescence; aedeagus with setae on ventral surface (Fig. 224 in <xref ref-type="bibr" rid="B2">Herman 1991</xref>). Brazil (Pará)</td><td rowspan="1" colspan="1"><italic><tp:taxon-name>Neolindus religans</tp:taxon-name></italic></td></tr><tr><td rowspan="1" colspan="1">–</td><td rowspan="1" colspan="1">Gula with transverse cluster of setae; antennal segment 10 shorter than 9 and 3 to 11 with dense pubescence; aedeagus without setae on ventral surface (Fig. 9). French Guiana</td><td rowspan="1" colspan="1"><italic><tp:taxon-name>Neolindus hermani</tp:taxon-name></italic> sp. n.</td></tr><tr><td rowspan="1" colspan="1">26(1)</td><td rowspan="1" colspan="1">Tergum VIII with posterior margin rounded (Fig. 82 in <xref ref-type="bibr" rid="B2">Herman 1991</xref>)</td><td rowspan="1" colspan="1">27</td></tr><tr><td rowspan="1" colspan="1">–</td><td rowspan="1" colspan="1">Tergum VIII with posterior margin emarginate, trilobed (Fig. 109 &amp; 117 in <xref ref-type="bibr" rid="B2">Herman 1991</xref>)</td><td rowspan="1" colspan="1">31</td></tr><tr><td rowspan="1" colspan="1">27(26)</td><td rowspan="1" colspan="1">Aedeagus with apex of median lobe pointed (Fig. 81 in <xref ref-type="bibr" rid="B2">Herman 1991</xref>)</td><td rowspan="1" colspan="1">28</td></tr><tr><td rowspan="1" colspan="1">–</td><td rowspan="1" colspan="1">Aedeagus with apex of median lobe emarginate (Fig. 85 in <xref ref-type="bibr" rid="B2">Herman 1991</xref>)</td><td rowspan="1" colspan="1">30</td></tr><tr><td rowspan="1" colspan="1">28(27)</td><td rowspan="1" colspan="1">Sternum VIII with surface of apex of internal canals unmodified. Venezuela (Trujillo)</td><td rowspan="1" colspan="1"><italic><tp:taxon-name>Neolindus plectrus</tp:taxon-name></italic></td></tr><tr><td rowspan="1" colspan="1">–</td><td rowspan="1" colspan="1">Sternum VIII with depressions in the surface of apex of internal canals (Fig. 92 in <xref ref-type="bibr" rid="B2">Herman 1991</xref>)</td><td rowspan="1" colspan="1">29</td></tr><tr><td rowspan="1" colspan="1">29(28)</td><td rowspan="1" colspan="1">Aedeagus distinctive and without transversal carina or process on ventral surface (Fig. 105 in <xref ref-type="bibr" rid="B2">Herman 1991</xref>). Venezuela (Aragua)</td><td rowspan="1" colspan="1"><italic><tp:taxon-name>Neolindus rudiculus</tp:taxon-name></italic></td></tr><tr><td rowspan="1" colspan="1">–</td><td rowspan="1" colspan="1">Aedeagus distinctive and with transversal carina or process on ventral surface (Fig. 93 in <xref ref-type="bibr" rid="B2">Herman 1991</xref>). Colombia (Valle del Cauca)</td><td rowspan="1" colspan="1"><italic><tp:taxon-name>Neolindus pumicosus</tp:taxon-name></italic></td></tr><tr><td rowspan="1" colspan="1">30(27)</td><td rowspan="1" colspan="1">Antennal segment 2 longer than 3. Ecuador (Napo)</td><td rowspan="1" colspan="1"><italic><tp:taxon-name>Neolindus parallelus</tp:taxon-name></italic></td></tr><tr><td rowspan="1" colspan="1">–</td><td rowspan="1" colspan="1">Antennal segments 2 and 3 subequal in length. Venezuela (Aragua)</td><td rowspan="1" colspan="1"><italic><tp:taxon-name>Neolindus brachiatus</tp:taxon-name></italic></td></tr><tr><td rowspan="1" colspan="1">31(26)</td><td rowspan="1" colspan="1">Pronotum longer than wide; aedeagus with apex of median lobe pointed (Fig. 113 in <xref ref-type="bibr" rid="B2">Herman 1991</xref>)</td><td rowspan="1" colspan="1">2<!--PageBreak--></td></tr><tr><td rowspan="1" colspan="1">–</td><td rowspan="1" colspan="1">Pronotum wider than long; aedeagus with apex of median lobe emarginate (Fig. 152 in <xref ref-type="bibr" rid="B2">Herman 1991</xref>). Brazil (Pará)</td><td rowspan="1" colspan="1"><italic><tp:taxon-name>Neolindus hamatus</tp:taxon-name></italic></td></tr><tr><td rowspan="1" colspan="1">32(31)</td><td rowspan="1" colspan="1">Elytra shorter than pronotum; tergum VIII with posterior margin emarginate (Fig. 109 in <xref ref-type="bibr" rid="B2">Herman 1991</xref>). Ecuador (Aragua)</td><td rowspan="1" colspan="1"><italic><tp:taxon-name>Neolindus lirellus</tp:taxon-name></italic></td></tr><tr><td rowspan="1" colspan="1">–</td><td rowspan="1" colspan="1">Elytra longer than or as long as pronotum; tergum VIII with posterior margin trilobed (Fig. 117 in <xref ref-type="bibr" rid="B2">Herman 1991</xref>). Ecuador (Napo)</td><td rowspan="1" colspan="1"><italic><tp:taxon-name>Neolindus prolatus</tp:taxon-name></italic></td></tr></tbody></table></table-wrap></sec></tp:treatment-sec><ref-list><ref id="B3"><mixed-citation xmlns:xlink="http://www.w3.org/1999/xlink" xlink:type="simple"><person-group><name name-style="western"><surname>Irmler</surname><given-names>U</given-names></name></person-group> (<year>1981</year>)<article-title> Neue Arten der neotropischen Gattung <italic>Neolindus</italic> Scheerpeltz (Coleoptera, Staphylinidae).</article-title><source>Studies on Neotropical Fauna and Environment </source><volume>16</volume>: <fpage>209</fpage>-<lpage>215</lpage>. <ext-link ext-link-type="uri" xlink:href="http://dx.doi.org/10.1080/01650528109360595" xlink:type="simple">doi: 10.1080/01650528109360595</ext-link></mixed-citation></ref><ref id="B2"><mixed-citation xmlns:xlink="http://www.w3.org/1999/xlink" xlink:type="simple"><person-group><name name-style="western"><surname>Herman</surname><given-names>LH</given-names></name></person-group> (<year>1991</year>)<article-title> Revision of the subtribe Cylindroxystina (Coleoptera: Staphylinidae: Paederinae).</article-title><source>Bulletin of the American Museum of Natural History </source><volume>203</volume>: <fpage>1</fpage>-<lpage>83</lpage>.</mixed-citation></ref><ref id="B4"><mixed-citation xmlns:xlink="http://www.w3.org/1999/xlink" xlink:type="simple"><person-group><name name-style="western"><surname>Irmler</surname><given-names>U</given-names></name></person-group> (<year>2011</year>)<article-title> Two new species and a new record of the genus <italic>Neolindus</italic> Scheerpeltz, 1933 (Coleoptera: Staphylinidae: Paederinae).</article-title><source>Bonn Zoological Bulletin </source><volume>60</volume> (<issue>1</issue>): <fpage>103</fpage>-<lpage>107</lpage>.</mixed-citation></ref></ref-list></tp:taxon-treatment>
